# Supplementary material for: A Note on Exploratory Item Factor Analysis by Singular Value Decomposition
Source: Psychometrika. 2020 May 26;85(2):358–72. doi: 10.1007/s11336-020-09704-7 (PMC7385012; doi:10.1007/s11336-020-09704-7)
Supplement: Supplementary file 2 — Supplementary material 2 (R 0 KB) [file 11336_2020_9704_MOESM2_ESM.r]

SVD.fn <-function(Y, K, eps = 0.0001) {
  
  N = nrow(Y)
  J = ncol(Y)
  
  temp = svd(Y)
  sigma = temp$d
  U = temp$u
  V = temp$v
  
  eta = 0.01
  threshold = (1 + eta) * sqrt(N)
  index = 1 : max(which(sigma >= threshold), K + 1)
  
  X = U[ ,index] %*% diag(sigma[index], length(index), length(index)) %*% t(V[ ,index])
  X[X > 1 - eps] = 1 - eps
  X[X < eps] = eps
  
  tilde_M = log(X / (1 - X))
  hat_d = apply(tilde_M, 2, mean) 
  
  hat_M = tilde_M - rep(1, N) %*% t(hat_d)
  
  temp2 = svd(hat_M)
  sigma2 = temp2$d
  U2 = temp2$u
  V2 = temp2$v
  
  hat_A = V2[, 1 : K] %*% diag(sigma2[1 : K], K, K) / sqrt(N)
  hat_Theta = sqrt(N) * U2[ , 1 : K]
  
  return(list("A" = hat_A, "Theta" = Theta))
  
}
